# Supplementary material for: The selective culture and enrichment of major rumen bacteria on three distinct anaerobic culture media
Source: Microbiol Spectr. 2025 Sep 30;13(11):e00563-25. doi: 10.1128/spectrum.00563-25 (PMC12584775; doi:10.1128/spectrum.00563-25)
Supplement: Supplemental tables — Tables S1 to S5. [file spectrum.00563-25-s0009.xlsx]

## Sheet: Supplementary Table 1
id	title	cow	medium	inoculum	replicate	description
ERS20898467	112a	1	Med.10	10^-2 rumen fluid (final concentration)	a	10^-1 rumen fluid in anaerobic diluent inoculated 1/10 in medium to give a final 10^-2 rumen fluid in medium which was then incubated for 48 hours
ERS20898468	112b	1	Med.10	10^-2 rumen fluid (final concentration)	b	10^-1 rumen fluid inoculated 1/10 in medium to give a final 10^-2 rumen fluid in medium which was then incubated for 48 hours
ERS20898469	112c	1	Med.10	10^-2 rumen fluid (final concentration)	c	10^-1 rumen fluid inoculated 1/10 in medium to give a final 10^-2 rumen fluid in medium which was then incubated for 48 hours
ERS20898470	112d	1	Med.10	10^-2 rumen fluid (final concentration)	d	10^-1 rumen fluid inoculated 1/10 in medium to give a final 10^-2 rumen fluid in medium which was then incubated for 48 hours
ERS20898471	112e	1	Med.10	10^-2 rumen fluid (final concentration)	e	10^-1 rumen fluid inoculated 1/10 in medium to give a final 10^-2 rumen fluid in medium which was then incubated for 48 hours
ERS20898472	11Aa	1	Med.10	Anaerobic diluent	a	Anaerobic diluent inoculate 1/10 in medium which was then incubated for 48 hours
ERS20898473	11Ab	1	Med.10	Anaerobic diluent	b	Anaerobic diluent inoculate 1/10 in medium which was then incubated for 48 hours
ERS20898488	212a	2	Med.10	10^-2 rumen fluid (final concentration)	a	10^-1 rumen fluid in anaerobic diluent inoculated 1/10 in medium to give a final 10^-2 rumen fluid in medium which was then incubated for 48 hours
ERS20898489	212b	2	Med.10	10^-2 rumen fluid (final concentration)	b	10^-1 rumen fluid inoculated 1/10 in medium to give a final 10^-2 rumen fluid in medium which was then incubated for 48 hours
ERS20898490	212c	2	Med.10	10^-2 rumen fluid (final concentration)	c	10^-1 rumen fluid inoculated 1/10 in medium to give a final 10^-2 rumen fluid in medium which was then incubated for 48 hours
ERS20898491	212d	2	Med.10	10^-2 rumen fluid (final concentration)	d	10^-1 rumen fluid inoculated 1/10 in medium to give a final 10^-2 rumen fluid in medium which was then incubated for 48 hours
ERS20898492	212e	2	Med.10	10^-2 rumen fluid (final concentration)	e	10^-1 rumen fluid inoculated 1/10 in medium to give a final 10^-2 rumen fluid in medium which was then incubated for 48 hours
ERS20898493	21Aa	2	Med.10	Anaerobic diluent	a	Anaerobic diluent inoculate 1/10 in medium which was then incubated for 48 hours
ERS20898494	21Ab	2	Med.10	Anaerobic diluent	b	Anaerobic diluent inoculate 1/10 in medium which was then incubated for 48 hours
ERS20898509	312a	3	Med.10	10^-2 rumen fluid (final concentration)	a	10^-1 rumen fluid in anaerobic diluent inoculated 1/10 in medium to give a final 10^-2 rumen fluid in medium which was then incubated for 48 hours
ERS20898510	312b	3	Med.10	10^-2 rumen fluid (final concentration)	b	10^-1 rumen fluid inoculated 1/10 in medium to give a final 10^-2 rumen fluid in medium which was then incubated for 48 hours
ERS20898511	312c	3	Med.10	10^-2 rumen fluid (final concentration)	c	10^-1 rumen fluid inoculated 1/10 in medium to give a final 10^-2 rumen fluid in medium which was then incubated for 48 hours
ERS20898512	312d	3	Med.10	10^-2 rumen fluid (final concentration)	d	10^-1 rumen fluid inoculated 1/10 in medium to give a final 10^-2 rumen fluid in medium which was then incubated for 48 hours
ERS20898513	312e	3	Med.10	10^-2 rumen fluid (final concentration)	e	10^-1 rumen fluid inoculated 1/10 in medium to give a final 10^-2 rumen fluid in medium which was then incubated for 48 hours
ERS20898514	31Aa	3	Med.10	Anaerobic diluent	a	Anaerobic diluent inoculate 1/10 in medium which was then incubated for 48 hours
ERS20898515	31Ab	3	Med.10	Anaerobic diluent	b	Anaerobic diluent inoculate 1/10 in medium which was then incubated for 48 hours
ERS20898530	412a	4	Med.10	10^-2 rumen fluid (final concentration)	a	10^-1 rumen fluid in anaerobic diluent inoculated 1/10 in medium to give a final 10^-2 rumen fluid in medium which was then incubated for 48 hours
ERS20898531	412b	4	Med.10	10^-2 rumen fluid (final concentration)	b	10^-1 rumen fluid inoculated 1/10 in medium to give a final 10^-2 rumen fluid in medium which was then incubated for 48 hours
ERS20898532	412c	4	Med.10	10^-2 rumen fluid (final concentration)	c	10^-1 rumen fluid inoculated 1/10 in medium to give a final 10^-2 rumen fluid in medium which was then incubated for 48 hours
ERS20898533	412d	4	Med.10	10^-2 rumen fluid (final concentration)	d	10^-1 rumen fluid inoculated 1/10 in medium to give a final 10^-2 rumen fluid in medium which was then incubated for 48 hours
ERS20898534	412e	4	Med.10	10^-2 rumen fluid (final concentration)	e	10^-1 rumen fluid inoculated 1/10 in medium to give a final 10^-2 rumen fluid in medium which was then incubated for 48 hours
ERS20898535	41Aa	4	Med.10	Anaerobic diluent	a	Anaerobic diluent inoculate 1/10 in medium which was then incubated for 48 hours
ERS20898536	41Ab	4	Med.10	Anaerobic diluent	b	Anaerobic diluent inoculate 1/10 in medium which was then incubated for 48 hours
ERS20898474	122a	1	Med.2	10^-2 rumen fluid (final concentration)	a	10^-1 rumen fluid in anaerobic diluent inoculated 1/10 in medium to give a final 10^-2 rumen fluid in medium which was then incubated for 48 hours
ERS20898475	122b	1	Med.2	10^-2 rumen fluid (final concentration)	b	10^-1 rumen fluid inoculated 1/10 in medium to give a final 10^-2 rumen fluid in medium which was then incubated for 48 hours
ERS20898476	122c	1	Med.2	10^-2 rumen fluid (final concentration)	c	10^-1 rumen fluid inoculated 1/10 in medium to give a final 10^-2 rumen fluid in medium which was then incubated for 48 hours
ERS20898477	122d	1	Med.2	10^-2 rumen fluid (final concentration)	d	10^-1 rumen fluid inoculated 1/10 in medium to give a final 10^-2 rumen fluid in medium which was then incubated for 48 hours
ERS20898478	122e	1	Med.2	10^-2 rumen fluid (final concentration)	e	10^-1 rumen fluid inoculated 1/10 in medium to give a final 10^-2 rumen fluid in medium which was then incubated for 48 hours
ERS20898479	12Aa	1	Med.2	Anaerobic diluent	a	Anaerobic diluent inoculate 1/10 in medium which was then incubated for 48 hours
ERS20898480	12Ab	1	Med.2	Anaerobic diluent	b	Anaerobic diluent inoculate 1/10 in medium which was then incubated for 48 hours
ERS20898495	222a	2	Med.2	10^-2 rumen fluid (final concentration)	a	10^-1 rumen fluid in anaerobic diluent inoculated 1/10 in medium to give a final 10^-2 rumen fluid in medium which was then incubated for 48 hours
ERS20898496	222b	2	Med.2	10^-2 rumen fluid (final concentration)	b	10^-1 rumen fluid inoculated 1/10 in medium to give a final 10^-2 rumen fluid in medium which was then incubated for 48 hours
ERS20898497	222c	2	Med.2	10^-2 rumen fluid (final concentration)	c	10^-1 rumen fluid inoculated 1/10 in medium to give a final 10^-2 rumen fluid in medium which was then incubated for 48 hours
ERS20898498	222d	2	Med.2	10^-2 rumen fluid (final concentration)	d	10^-1 rumen fluid inoculated 1/10 in medium to give a final 10^-2 rumen fluid in medium which was then incubated for 48 hours
ERS20898499	222e	2	Med.2	10^-2 rumen fluid (final concentration)	e	10^-1 rumen fluid inoculated 1/10 in medium to give a final 10^-2 rumen fluid in medium which was then incubated for 48 hours
ERS20898500	22Aa	2	Med.2	Anaerobic diluent	a	Anaerobic diluent inoculate 1/10 in medium which was then incubated for 48 hours
ERS20898501	22Ab	2	Med.2	Anaerobic diluent	b	Anaerobic diluent inoculate 1/10 in medium which was then incubated for 48 hours
ERS20898516	322a	3	Med.2	10^-2 rumen fluid (final concentration)	a	10^-1 rumen fluid in anaerobic diluent inoculated 1/10 in medium to give a final 10^-2 rumen fluid in medium which was then incubated for 48 hours
ERS20898517	322b	3	Med.2	10^-2 rumen fluid (final concentration)	b	10^-1 rumen fluid inoculated 1/10 in medium to give a final 10^-2 rumen fluid in medium which was then incubated for 48 hours
ERS20898518	322c	3	Med.2	10^-2 rumen fluid (final concentration)	c	10^-1 rumen fluid inoculated 1/10 in medium to give a final 10^-2 rumen fluid in medium which was then incubated for 48 hours
ERS20898519	322d	3	Med.2	10^-2 rumen fluid (final concentration)	d	10^-1 rumen fluid inoculated 1/10 in medium to give a final 10^-2 rumen fluid in medium which was then incubated for 48 hours
ERS20898520	322e	3	Med.2	10^-2 rumen fluid (final concentration)	e	10^-1 rumen fluid inoculated 1/10 in medium to give a final 10^-2 rumen fluid in medium which was then incubated for 48 hours
ERS20898521	32Aa	3	Med.2	Anaerobic diluent	a	Anaerobic diluent inoculate 1/10 in medium which was then incubated for 48 hours
ERS20898522	32Ab	3	Med.2	Anaerobic diluent	b	Anaerobic diluent inoculate 1/10 in medium which was then incubated for 48 hours
ERS20898537	422a	4	Med.2	10^-2 rumen fluid (final concentration)	a	10^-1 rumen fluid in anaerobic diluent inoculated 1/10 in medium to give a final 10^-2 rumen fluid in medium which was then incubated for 48 hours
ERS20898538	422b	4	Med.2	10^-2 rumen fluid (final concentration)	b	10^-1 rumen fluid inoculated 1/10 in medium to give a final 10^-2 rumen fluid in medium which was then incubated for 48 hours
ERS20898539	422c	4	Med.2	10^-2 rumen fluid (final concentration)	c	10^-1 rumen fluid inoculated 1/10 in medium to give a final 10^-2 rumen fluid in medium which was then incubated for 48 hours
ERS20898540	422d	4	Med.2	10^-2 rumen fluid (final concentration)	d	10^-1 rumen fluid inoculated 1/10 in medium to give a final 10^-2 rumen fluid in medium which was then incubated for 48 hours
ERS20898541	422e	4	Med.2	10^-2 rumen fluid (final concentration)	e	10^-1 rumen fluid inoculated 1/10 in medium to give a final 10^-2 rumen fluid in medium which was then incubated for 48 hours
ERS20898542	42Aa	4	Med.2	Anaerobic diluent	a	Anaerobic diluent inoculate 1/10 in medium which was then incubated for 48 hours
ERS20898543	42Ab	4	Med.2	Anaerobic diluent	b	Anaerobic diluent inoculate 1/10 in medium which was then incubated for 48 hours
ERS20898481	132a	1	Med.TC	10^-2 rumen fluid (final concentration)	a	10^-1 rumen fluid in anaerobic diluent inoculated 1/10 in medium to give a final 10^-2 rumen fluid in medium which was then incubated for 48 hours
ERS20898482	132b	1	Med.TC	10^-2 rumen fluid (final concentration)	b	10^-1 rumen fluid inoculated 1/10 in medium to give a final 10^-2 rumen fluid in medium which was then incubated for 48 hours
ERS20898483	132c	1	Med.TC	10^-2 rumen fluid (final concentration)	c	10^-1 rumen fluid inoculated 1/10 in medium to give a final 10^-2 rumen fluid in medium which was then incubated for 48 hours
ERS20898484	132d	1	Med.TC	10^-2 rumen fluid (final concentration)	d	10^-1 rumen fluid inoculated 1/10 in medium to give a final 10^-2 rumen fluid in medium which was then incubated for 48 hours
ERS20898485	132e	1	Med.TC	10^-2 rumen fluid (final concentration)	e	10^-1 rumen fluid inoculated 1/10 in medium to give a final 10^-2 rumen fluid in medium which was then incubated for 48 hours
ERS20898486	13Aa	1	Med.TC	Anaerobic diluent	a	Anaerobic diluent inoculate 1/10 in medium which was then incubated for 48 hours
ERS20898487	13Ab	1	Med.TC	Anaerobic diluent	b	Anaerobic diluent inoculate 1/10 in medium which was then incubated for 48 hours
ERS20898502	232a	2	Med.TC	10^-2 rumen fluid (final concentration)	a	10^-1 rumen fluid in anaerobic diluent inoculated 1/10 in medium to give a final 10^-2 rumen fluid in medium which was then incubated for 48 hours
ERS20898503	232b	2	Med.TC	10^-2 rumen fluid (final concentration)	b	10^-1 rumen fluid inoculated 1/10 in medium to give a final 10^-2 rumen fluid in medium which was then incubated for 48 hours
ERS20898504	232c	2	Med.TC	10^-2 rumen fluid (final concentration)	c	10^-1 rumen fluid inoculated 1/10 in medium to give a final 10^-2 rumen fluid in medium which was then incubated for 48 hours
ERS20898505	232d	2	Med.TC	10^-2 rumen fluid (final concentration)	d	10^-1 rumen fluid inoculated 1/10 in medium to give a final 10^-2 rumen fluid in medium which was then incubated for 48 hours
ERS20898506	232e	2	Med.TC	10^-2 rumen fluid (final concentration)	e	10^-1 rumen fluid inoculated 1/10 in medium to give a final 10^-2 rumen fluid in medium which was then incubated for 48 hours
ERS20898507	23Aa	2	Med.TC	Anaerobic diluent	a	Anaerobic diluent inoculate 1/10 in medium which was then incubated for 48 hours
ERS20898508	23Ab	2	Med.TC	Anaerobic diluent	b	Anaerobic diluent inoculate 1/10 in medium which was then incubated for 48 hours
ERS20898523	332a	3	Med.TC	10^-2 rumen fluid (final concentration)	a	10^-1 rumen fluid in anaerobic diluent inoculated 1/10 in medium to give a final 10^-2 rumen fluid in medium which was then incubated for 48 hours
ERS20898524	332b	3	Med.TC	10^-2 rumen fluid (final concentration)	b	10^-1 rumen fluid inoculated 1/10 in medium to give a final 10^-2 rumen fluid in medium which was then incubated for 48 hours
ERS20898525	332c	3	Med.TC	10^-2 rumen fluid (final concentration)	c	10^-1 rumen fluid inoculated 1/10 in medium to give a final 10^-2 rumen fluid in medium which was then incubated for 48 hours
ERS20898526	332d	3	Med.TC	10^-2 rumen fluid (final concentration)	d	10^-1 rumen fluid inoculated 1/10 in medium to give a final 10^-2 rumen fluid in medium which was then incubated for 48 hours
ERS20898527	332e	3	Med.TC	10^-2 rumen fluid (final concentration)	e	10^-1 rumen fluid inoculated 1/10 in medium to give a final 10^-2 rumen fluid in medium which was then incubated for 48 hours
ERS20898528	33Aa	3	Med.TC	Anaerobic diluent	a	Anaerobic diluent inoculate 1/10 in medium which was then incubated for 48 hours
ERS20898529	33Ab	3	Med.TC	Anaerobic diluent	b	Anaerobic diluent inoculate 1/10 in medium which was then incubated for 48 hours
ERS20898544	432a	4	Med.TC	10^-2 rumen fluid (final concentration)	a	10^-1 rumen fluid in anaerobic diluent inoculated 1/10 in medium to give a final 10^-2 rumen fluid in medium which was then incubated for 48 hours
ERS20898545	432b	4	Med.TC	10^-2 rumen fluid (final concentration)	b	10^-1 rumen fluid inoculated 1/10 in medium to give a final 10^-2 rumen fluid in medium which was then incubated for 48 hours
ERS20898546	432c	4	Med.TC	10^-2 rumen fluid (final concentration)	c	10^-1 rumen fluid inoculated 1/10 in medium to give a final 10^-2 rumen fluid in medium which was then incubated for 48 hours
ERS20898547	432d	4	Med.TC	10^-2 rumen fluid (final concentration)	d	10^-1 rumen fluid inoculated 1/10 in medium to give a final 10^-2 rumen fluid in medium which was then incubated for 48 hours
ERS20898548	432e	4	Med.TC	10^-2 rumen fluid (final concentration)	e	10^-1 rumen fluid inoculated 1/10 in medium to give a final 10^-2 rumen fluid in medium which was then incubated for 48 hours
ERS20898549	43Aa	4	Med.TC	Anaerobic diluent	a	Anaerobic diluent inoculate 1/10 in medium which was then incubated for 48 hours
ERS20898550	43Ab	4	Med.TC	Anaerobic diluent	b	Anaerobic diluent inoculate 1/10 in medium which was then incubated for 48 hours
ERS20898551	cow1	1	na	na	na	Original rumen fluid from Cow 1
ERS20898552	cow2	2	na	na	na	Original rumen fluid from Cow 2
ERS20898553	cow3	3	na	na	na	Original rumen fluid from Cow 3
ERS20898554	cow4	4	na	na	na	Original rumen fluid from Cow 4
ERS20898555	nc1	na	na	na	na	Negative control for round 1 of DNA extraction
ERS20898556	nc2	na	na	na	na	Negative control for round 2 of DNA extraction
ERS20898557	nc3	na	na	na	na	Negative control for round 3 of DNA extraction
ERS20898558	nc4	na	na	na	na	Negative control for round 4 of DNA extraction
ERS20898559	rc03	na	na	na	na	Reagent control for round 1 of 16S rDNA PCR amplification
ERS20898560	rc06	na	na	na	na	Reagent control for round 2 of 16S rDNA PCR amplification
ERS20898561	rc28	na	na	na	na	Reagent control for round 3 of 16S rDNA PCR amplification
ERS20898562	rc29	na	na	na	na	Reagent control for round 4 of 16S rDNA PCR amplification
ERS20898563	std1	na	na	na	a	Zymo microbial standard
ERS20898564	std2	na	na	na	b	Zymo microbial standard

## Sheet: Supplementary Table 2
Component										Medium
										Med10		Med2		MedTC		AD
Liquids	Distilled H2O									511.8	mL	337.4	mL	270.4	mL	580.5	mL
	Clarified rumen fluid									-		120	mL	180	mL	-	-
	Mineral solution 2	K2HPO4					6	g	Makes 1L	22.8	mL	45	mL	45	mL	56.25	mL
		Distilled H2O					1	L
	Mineral solution 3	CaCl2.2H2O					1.6	g	Makes 1L	22.8	mL	-	-	-	-	-	-
		KH2PO4					6	g
		NaCl					12	g
		(NH4)2SO4					6	g
		MgSO4.7H2O					2.5	g
		Distilled H2O					1	L
	Mineral solution 5	CaCl2.2H2O					0.79	g	Makes 1L	-	-	90	mL	90	mL	112.5	mL
		KH2PO4					3	g
		NaCl					6	g
		(NH4)2SO4					6	g
		MgSO4.7H2O					0.6	g
		Distilled H2O					1	L
	Pfenning trace elements	0.25M HCl	38% HCl	8.3	mL	Makes 400 mL	100	mL	Makes 1L	-	-	-	-	0.6	mL	-	mL
			Distilled H2O	391.7	mL
		H3BO3					300	mg
		ZnSO4.7H2O					100	mg
		MnCl2.4H2O					30	mg
		CoCl2.6H2O					20	mg
		Na2MoO4.2H2O					30	mg
		Na2SeO3					10	mg
		NiCl2					20	mg
		CuCl2					10	mg
		FeCl2.4H2O					150	mg
		Distilled H2O					900	mL
	Sodium lactate (60% w/v)									-	-	7	mL	1.4	mL	-	mL
	Na2CO3 solution (8%)	Na2CO3						g	Makes 30 mL	30	mL	-	-	-	-	-	-
		Distilled H2O					30	mL
	Haemin stock solution	Haemin					50	mg	Makes 100 mL	12	mL	-	-	12	-	-	mL
		1M NaOH solution	NaOH	0.2	g	Makes 5 mL	5	mL
			Distilled H2O	5	mL
		Distilled H2O					95	mL
	Resazurin stock solution	Resazurin					100	mg	Makes 100 mL	0.6	mL	0.6	mL	0.6	mL	0.75	mL
		Distilled H2O					100	mL
Solids	Beechwood xylan (Biosynth)									-	-	-	-	0.3	g	-	-
	Casitone (Gibco Bacto)									-	-	6	g	-	-	-	-
	Cellobiose									0.3	g	1.2	g	0.3	g	-	-
	Maltose									-	-	1.2	g	0.3	g	-	-
	Pectin (from apple) (Sigma-Aldrich)									-	-	-	-	0.3	g	-	-
	Soluble casein (BHD Biochemical)									-	-	-	-	6	g	-	-
	Soluble starch (corn starch, Sigma-Aldrich)									0.3	g	-	-	0.3	g	-	-
	Tryptone (Gibco Bacto)									1.2	g	-	-	0.3	g	-	-
	Xylose									-	-	-	-	0.3	g	-	-
	Yeast extract (Sigma-Aldrich)									0.3	g	1.5	g	0.3	g	-	-
Reducing agents	L-Cysteine HCl-H2O									0.15	g	0.3	g	0.31	g	0.38	g
	Na2CO3									-	-	-	-	-	-	2.25	g
	NaHCO3									-	-	2.4	g	4.8	g	-	-
Heat unstable solutions	1 (Med 10)	Glucose					0.9	g	Makes 40 mL	200µL per tube of 9 mL medium		-	-	-	-	-	-
		Na2S.9H2O					0.45	g
		Distilled H2O					28.84	mL
		VFA 1 mix	Acetic acid	6.8	mL	Makes 24.8 mL	11.16	mL
			Propionic acid	2.4	mL
			n-butyric acid	1.6	mL
			n-valeric acid	0.4	mL
			Isovaleric acid	0.4	mL
			Isobutyric acid	0.4	mL
			2-methylbutyric acid	0.4	mL
			Distilled H2O	12.4	mL
	2 (Med 2)	Glucose					3.6	g	Makes 40 mL	-	-	200µL per tube of 9 mL medium		-	-	-	-
		Distilled H2O					40	mL
	3 (Med TC)	Glucose					0.9	mL	Makes 40 mL	-	-	-	-	200µL per tube of 9 mL medium		-	-
		Distilled H2O					28.84	mL
		VFA 1 mix	Acetic acid	6.8	mL	Makes 24.8 mL	11.16	mL
			Propionic acid	2.4	mL
			n-butyric acid	1.6	mL
			n-valeric acid	0.4	mL
			Isovaleric acid	0.4	mL
			Isobutyric acid	0.4	mL
			2-methylbutyric acid	0.4	mL
			Distilled H2O	12.4	mL

## Sheet: Supplementary Table 3
OTU	statistic	p.value	p.adj	phylum	genus
Otu0001	38.757	3.84e-09	1.3e-07	Bacillota	Selenomonas
Otu0002	20.053	4.42e-05	0.0015	Bacillota	Streptococcus
Otu0003	35.184	2.29e-08	7.79e-07	Bacteroidota	Prevotella
Otu0004	46.384	8.47e-11	2.88e-09	Bacteroidota	Prevotella
Otu0005	34.938	2.59e-08	8.81e-07	Bacillota	Clostridium_XlVa
Otu0006	39.388	2.8e-09	9.52e-08	Pseudomonadota	Succinivibrio
Otu0007	32.212	1.01e-07	3.44e-06	Bacillota	Pseudobutyrivibrio
Otu0008	33.939	4.27e-08	1.45e-06	Bacillota	Lachnospiraceae_unclassified
Otu0009	37.989	5.63e-09	1.92e-07	Bacillota	Lachnospiraceae_unclassified
Otu0010	24.329	5.21e-06	0.000177	Bacillota	Lachnospiraceae_unclassified
Otu0011	32.781	7.62e-08	2.59e-06	Bacteroidota	Prevotella
Otu0012	19.951	4.65e-05	0.00158	Actinomycetota	Denitrobacterium
Otu0013	21.389	2.27e-05	0.000771	Bacillota	Lachnospiraceae_unclassified
Otu0015	39.813	2.26e-09	7.69e-08	Bacillota	Butyrivibrio
Otu0017	18.073	0.000119	0.00405	Bacteroidota	Prevotella
Otu0019	41.108	1.18e-09	4.03e-08	Bacillota	Selenomonadales_unclassified
Otu0020	42.178	6.94e-10	2.36e-08	Bacteroidota	Prevotellaceae_unclassified
Otu0024	21.033	2.71e-05	0.000921	Actinomycetota	Olsenella
Otu0025	27.276	1.19e-06	4.06e-05	Bacteroidota	Bacteroidetes_unclassified
Otu0027	17.86	0.000132	0.0045	Bacillota	Aminipila
Otu0028	19.283	6.5e-05	0.00221	Bacillota	Anaerovibrio
Otu0030	17.861	0.000132	0.0045	Bacillota	Butyrivibrio
Otu0032	20.375	3.76e-05	0.00128	Bacillota	Lachnospiraceae_unclassified
Otu0033	36.106	1.44e-08	4.91e-07	Bacillota	Lachnospiraceae_unclassified
Otu0036	36.68	1.08e-08	3.69e-07	Euryarchaeota	Methanomassiliicoccus
Otu0037	34.605	3.06e-08	1.04e-06	Bacillota	Selenomonadaceae_unclassified
Otu0039	47.289	5.39e-11	1.83e-09	Bacteroidota	Prevotella
Otu0041	39.754	2.33e-09	7.93e-08	Bacteroidota	Bacteroidetes_unclassified
Otu0042	24.124	5.77e-06	0.000196	Bacillota	Selenomonadaceae_unclassified
Otu0043	37.467	7.31e-09	2.49e-07	Bacteroidota	Prevotellaceae_unclassified
Otu0044	25.281	3.24e-06	0.00011	Actinomycetota	Olsenella

## Sheet: Supplementary Table 4
chi2	Z	altP	altP.adjusted	comparisons	OTU	phylum	genus
38.757	-4.924	8.46e-07	2.54e-06	Med.10 - Med.2	Otu0001	Bacillota	Selenomonas
38.757	0.694	0.488	1	Med.10 - Med.TC	Otu0001	Bacillota	Selenomonas
38.757	5.706	1.16e-08	3.47e-08	Med.2 - Med.TC	Otu0001	Bacillota	Selenomonas
20.053	4.434	9.25e-06	2.77e-05	Med.10 - Med.2	Otu0002	Bacillota	Streptococcus
20.053	1.77	0.0767	0.23	Med.10 - Med.TC	Otu0002	Bacillota	Streptococcus
20.053	-2.679	0.00738	0.0221	Med.2 - Med.TC	Otu0002	Bacillota	Streptococcus
35.184	-5.597	2.18e-08	6.54e-08	Med.10 - Med.2	Otu0003	Bacteroidota	Prevotella
35.184	-1.232	0.218	0.653	Med.10 - Med.TC	Otu0003	Bacteroidota	Prevotella
35.184	4.411	1.03e-05	3.09e-05	Med.2 - Med.TC	Otu0003	Bacteroidota	Prevotella
46.384	3.772	0.000162	0.000487	Med.10 - Med.2	Otu0004	Bacteroidota	Prevotella
46.384	-2.884	0.00393	0.0118	Med.10 - Med.TC	Otu0004	Bacteroidota	Prevotella
46.384	-6.786	1.16e-11	3.47e-11	Med.2 - Med.TC	Otu0004	Bacteroidota	Prevotella
34.938	4.548	5.41e-06	1.62e-05	Med.10 - Med.2	Otu0005	Bacillota	Clostridium_XlVa
34.938	5.589	2.28e-08	6.84e-08	Med.10 - Med.TC	Otu0005	Bacillota	Clostridium_XlVa
34.938	1.126	0.26	0.781	Med.2 - Med.TC	Otu0005	Bacillota	Clostridium_XlVa
39.388	-1.429	0.153	0.459	Med.10 - Med.2	Otu0006	Pseudomonadota	Succinivibrio
39.388	-5.963	2.47e-09	7.42e-09	Med.10 - Med.TC	Otu0006	Pseudomonadota	Succinivibrio
39.388	-4.673	2.96e-06	8.89e-06	Med.2 - Med.TC	Otu0006	Pseudomonadota	Succinivibrio
32.212	2.12	0.034	0.102	Med.10 - Med.2	Otu0007	Bacillota	Pseudobutyrivibrio
32.212	-3.395	0.000686	0.00206	Med.10 - Med.TC	Otu0007	Bacillota	Pseudobutyrivibrio
32.212	-5.636	1.74e-08	5.22e-08	Med.2 - Med.TC	Otu0007	Bacillota	Pseudobutyrivibrio
33.939	-1.259	0.208	0.624	Med.10 - Med.2	Otu0008	Bacillota	Lachnospiraceae_unclassified
33.939	-5.514	3.52e-08	1.05e-07	Med.10 - Med.TC	Otu0008	Bacillota	Lachnospiraceae_unclassified
33.939	-4.384	1.17e-05	3.5e-05	Med.2 - Med.TC	Otu0008	Bacillota	Lachnospiraceae_unclassified
37.989	0.803	0.422	1	Med.10 - Med.2	Otu0009	Bacillota	Lachnospiraceae_unclassified
37.989	-4.803	1.56e-06	4.69e-06	Med.10 - Med.TC	Otu0009	Bacillota	Lachnospiraceae_unclassified
37.989	-5.745	9.18e-09	2.75e-08	Med.2 - Med.TC	Otu0009	Bacillota	Lachnospiraceae_unclassified
24.329	-2.324	0.0201	0.0604	Med.10 - Med.2	Otu0010	Bacillota	Lachnospiraceae_unclassified
24.329	2.508	0.0121	0.0364	Med.10 - Med.TC	Otu0010	Bacillota	Lachnospiraceae_unclassified
24.329	4.932	8.13e-07	2.44e-06	Med.2 - Med.TC	Otu0010	Bacillota	Lachnospiraceae_unclassified
32.781	5.49	4.02e-08	1.21e-07	Med.10 - Med.2	Otu0011	Bacteroidota	Prevotella
32.781	1.466	0.143	0.428	Med.10 - Med.TC	Otu0011	Bacteroidota	Prevotella
32.781	-4.063	4.85e-05	0.000146	Med.2 - Med.TC	Otu0011	Bacteroidota	Prevotella
19.951	-4.412	1.02e-05	3.07e-05	Med.10 - Med.2	Otu0012	Actinomycetota	Denitrobacterium
19.951	-1.701	0.0889	0.267	Med.10 - Med.TC	Otu0012	Actinomycetota	Denitrobacterium
19.951	2.728	0.00636	0.0191	Med.2 - Med.TC	Otu0012	Actinomycetota	Denitrobacterium
21.389	2.573	0.0101	0.0302	Med.10 - Med.2	Otu0013	Bacillota	Lachnospiraceae_unclassified
21.389	4.62	3.83e-06	1.15e-05	Med.10 - Med.TC	Otu0013	Bacillota	Lachnospiraceae_unclassified
21.389	2.134	0.0328	0.0985	Med.2 - Med.TC	Otu0013	Bacillota	Lachnospiraceae_unclassified
39.813	-1.634	0.102	0.307	Med.10 - Med.2	Otu0015	Bacillota	Butyrivibrio
39.813	-6.056	1.4e-09	4.19e-09	Med.10 - Med.TC	Otu0015	Bacillota	Butyrivibrio
39.813	-4.56	5.11e-06	1.53e-05	Med.2 - Med.TC	Otu0015	Bacillota	Butyrivibrio
18.073	3.656	0.000256	0.000767	Med.10 - Med.2	Otu0017	Bacteroidota	Prevotella
18.073	0.048	0.962	1	Med.10 - Med.TC	Otu0017	Bacteroidota	Prevotella
18.073	-3.659	0.000254	0.000761	Med.2 - Med.TC	Otu0017	Bacteroidota	Prevotella
41.108	3.116	0.00183	0.00549	Med.10 - Med.2	Otu0019	Bacillota	Selenomonadales_unclassified
41.108	6.407	1.49e-10	4.46e-10	Med.10 - Med.TC	Otu0019	Bacillota	Selenomonadales_unclassified
41.108	3.417	0.000633	0.0019	Med.2 - Med.TC	Otu0019	Bacillota	Selenomonadales_unclassified
42.178	2.193	0.0283	0.0849	Med.10 - Med.2	Otu0020	Bacteroidota	Prevotellaceae_unclassified
42.178	-4.082	4.47e-05	0.000134	Med.10 - Med.TC	Otu0020	Bacteroidota	Prevotellaceae_unclassified
42.178	-6.415	1.41e-10	4.23e-10	Med.2 - Med.TC	Otu0020	Bacteroidota	Prevotellaceae_unclassified
21.033	-3.976	7.01e-05	0.00021	Med.10 - Med.2	Otu0024	Actinomycetota	Olsenella
21.033	-4.02	5.83e-05	0.000175	Med.10 - Med.TC	Otu0024	Actinomycetota	Olsenella
21.033	-0.095	0.924	1	Med.2 - Med.TC	Otu0024	Actinomycetota	Olsenella
27.276	2.643	0.00821	0.0246	Med.10 - Med.2	Otu0025	Bacteroidota	Bacteroidetes_unclassified
27.276	-2.474	0.0134	0.0401	Med.10 - Med.TC	Otu0025	Bacteroidota	Bacteroidetes_unclassified
27.276	-5.22	1.79e-07	5.36e-07	Med.2 - Med.TC	Otu0025	Bacteroidota	Bacteroidetes_unclassified
17.86	3.861	0.000113	0.000339	Med.10 - Med.2	Otu0027	Bacillota	Aminipila
17.86	0.539	0.59	1	Med.10 - Med.TC	Otu0027	Bacillota	Aminipila
17.86	-3.362	0.000773	0.00232	Med.2 - Med.TC	Otu0027	Bacillota	Aminipila
19.283	2.875	0.00404	0.0121	Med.10 - Med.2	Otu0028	Bacillota	Anaerovibrio
19.283	-1.34	0.18	0.54	Med.10 - Med.TC	Otu0028	Bacillota	Anaerovibrio
19.283	-4.292	1.77e-05	5.31e-05	Med.2 - Med.TC	Otu0028	Bacillota	Anaerovibrio
17.861	-3.339	0.000841	0.00252	Med.10 - Med.2	Otu0030	Bacillota	Butyrivibrio
17.861	-3.949	7.85e-05	0.000235	Med.10 - Med.TC	Otu0030	Bacillota	Butyrivibrio
17.861	-0.668	0.504	1	Med.2 - Med.TC	Otu0030	Bacillota	Butyrivibrio
20.375	4.056	4.98e-05	0.000149	Med.10 - Med.2	Otu0032	Bacillota	Lachnospiraceae_unclassified
20.375	0.418	0.676	1	Med.10 - Med.TC	Otu0032	Bacillota	Lachnospiraceae_unclassified
20.375	-3.685	0.000229	0.000686	Med.2 - Med.TC	Otu0032	Bacillota	Lachnospiraceae_unclassified
36.106	2.247	0.0246	0.0739	Med.10 - Med.2	Otu0033	Bacillota	Lachnospiraceae_unclassified
36.106	-3.592	0.000328	0.000983	Med.10 - Med.TC	Otu0033	Bacillota	Lachnospiraceae_unclassified
36.106	-5.967	2.41e-09	7.24e-09	Med.2 - Med.TC	Otu0033	Bacillota	Lachnospiraceae_unclassified
36.68	2.012	0.0443	0.133	Med.10 - Med.2	Otu0036	Euryarchaeota	Methanomassiliicoccus
36.68	-3.834	0.000126	0.000378	Med.10 - Med.TC	Otu0036	Euryarchaeota	Methanomassiliicoccus
36.68	-5.977	2.28e-09	6.84e-09	Med.2 - Med.TC	Otu0036	Euryarchaeota	Methanomassiliicoccus
34.605	4.349	1.37e-05	4.11e-05	Med.10 - Med.2	Otu0037	Bacillota	Selenomonadaceae_unclassified
34.605	5.645	1.65e-08	4.96e-08	Med.10 - Med.TC	Otu0037	Bacillota	Selenomonadaceae_unclassified
34.605	1.385	0.166	0.498	Med.2 - Med.TC	Otu0037	Bacillota	Selenomonadaceae_unclassified
47.289	3.182	0.00146	0.00438	Med.10 - Med.2	Otu0039	Bacteroidota	Prevotella
47.289	-3.553	0.000381	0.00114	Med.10 - Med.TC	Otu0039	Bacteroidota	Prevotella
47.289	-6.875	6.18e-12	1.85e-11	Med.2 - Med.TC	Otu0039	Bacteroidota	Prevotella
39.754	6.276	3.48e-10	1.05e-09	Med.10 - Med.2	Otu0041	Bacteroidota	Bacteroidetes_unclassified
39.754	2.742	0.00611	0.0183	Med.10 - Med.TC	Otu0041	Bacteroidota	Bacteroidetes_unclassified
39.754	-3.549	0.000386	0.00116	Med.2 - Med.TC	Otu0041	Bacteroidota	Bacteroidetes_unclassified
24.124	2.603	0.00923	0.0277	Med.10 - Med.2	Otu0042	Bacillota	Selenomonadaceae_unclassified
24.124	4.911	9.05e-07	2.71e-06	Med.10 - Med.TC	Otu0042	Bacillota	Selenomonadaceae_unclassified
24.124	2.402	0.0163	0.0489	Med.2 - Med.TC	Otu0042	Bacillota	Selenomonadaceae_unclassified
37.467	0.313	0.754	1	Med.10 - Med.2	Otu0043	Bacteroidota	Prevotellaceae_unclassified
37.467	-5.059	4.21e-07	1.26e-06	Med.10 - Med.TC	Otu0043	Bacteroidota	Prevotellaceae_unclassified
37.467	-5.512	3.55e-08	1.06e-07	Med.2 - Med.TC	Otu0043	Bacteroidota	Prevotellaceae_unclassified
25.281	-0.013	0.989	1	Med.10 - Med.2	Otu0044	Actinomycetota	Olsenella
25.281	4.288	1.8e-05	5.41e-05	Med.10 - Med.TC	Otu0044	Actinomycetota	Olsenella
25.281	4.416	1e-05	3.01e-05	Med.2 - Med.TC	Otu0044	Actinomycetota	Olsenella

## Sheet: Supplementary Table 5
Level	Taxon	Mean relative abundance in rumen fluid	Medium	Mean relative abundance in medium	log2 fold change between medium and rumen fluid
Genus	Aminipila	0.01402	Med.10	0.8375	5.901
			Med.2	0.03717	1.40723
			Med.TC	0.27162	4.27652
	Anaerovibrio	0.15248	Med.10	0.53955	1.82317
			Med.2	0.08294	-0.87845
			Med.TC	0.51016	1.74234
	Bacteroidetes unclassified	13.9097	Med.10	0.73904	-4.2343
			Med.2	0.04787	-8.18263
			Med.TC	0.86187	-4.01248
	Butyrivibrio	18.2092	Med.10	0.13328	-7.09402
			Med.2	0.54301	-5.06754
			Med.TC	3.32521	-2.45315
	Clostridium_XlVa	0.00499	Med.10	11.9576	11.228
			Med.2	4.80604	9.91303
			Med.TC	2.88148	9.17499
	Denitrobacterium	0.03345	Med.10	1.24288	5.21547
			Med.2	2.51688	6.23342
			Med.TC	1.5494	5.53349
	Kandleria	0.00809	Med.10	0.03189	1.97871
			Med.2	0.36699	5.50335
			Med.TC	0.06603	3.02877
	Lachnospiraceae unclassified	0.99165	Med.10	10.3382	3.38201
			Med.2	11.4282	3.52662
			Med.TC	12.6764	3.67618
	Megasphaera	0.00405	Med.10	1.31267	8.34204
			Med.2	0.17647	5.44705
			Med.TC	2.05296	8.98724
	Methanomassiliicoccus	5.11928	Med.10	0.04202	-6.92876
			Med.2	0.00528	-9.92243
			Med.TC	0.51287	-3.31929
	Olsenella	0.08728	Med.10	0.28718	1.71824
			Med.2	0.40686	2.22084
			Med.TC	0.1802	1.04588
	Prevotella	29.1272	Med.10	19.2468	-0.59774
			Med.2	15.7721	-0.88499
			Med.TC	21.3037	-0.45126
	Prevotellaceae unclassified	9.49743	Med.10	0.07167	-7.04993
			Med.2	0.03098	-8.25996
			Med.TC	2.10519	-2.17359
	Pseudobutyrivibrio	3.71557	Med.10	0.7355	-2.33678
			Med.2	0.781	-2.25018
			Med.TC	3.44818	-0.10775
	Selenomonadaceae unclassified	0.88213	Med.10	0.74378	-0.2461
			Med.2	0.169	-2.38393
			Med.TC	0.08964	-3.29882
	Selenomonadales unclassified	0.00809	Med.10	2.034	7.97385
			Med.2	1.15594	7.1586
			Med.TC	0.1931	4.57694
	Selenomonas	1.32542	Med.10	21.5278	4.02168
			Med.2	41.7685	4.9779
			Med.TC	19.8683	3.90595
	Streptococcus	0.11542	Med.10	27.0627	7.87328
			Med.2	18.3654	7.31397
			Med.TC	23.0385	7.64102
	Succiniclasticum	15.5726	Med.10	0.1884	-6.3691
			Med.2	0.04391	-8.47017
			Med.TC	0.12505	-6.96031
	Succinivibrio	1.22198	Med.10	0.92756	-0.39771
			Med.2	1.49539	0.2913
			Med.TC	4.94013	2.01533
Phylum	Actinomycetota	0.12073	Med.10	1.53006	3.66373
			Med.2	2.92374	4.59796
			Med.TC	1.7296	3.84058
	Bacillota	41.0037	Med.10	77.4428	0.91738
			Med.2	79.7246	0.95927
			Med.TC	68.5466	0.74133
	Bacteroidota	52.5343	Med.10	20.0575	-1.38912
			Med.2	15.851	-1.72869
			Med.TC	24.2708	-1.11404
	Euryarchaeota	5.11928	Med.10	0.04202	-6.92876
			Med.2	0.00528	-9.92243
			Med.TC	0.51287	-3.31929
	Pseudomonadota	1.22198	Med.10	0.92756	-0.39771
			Med.2	1.49539	0.2913
			Med.TC	4.94013	2.01533
